# Supplementary material for: Torque Teno Virus (TTV) Plasma Load and Immune Reconstitution in People Living with HIV: A Systematic Review
Source: Microorganisms. 2026 Jun 22;14(6):1386. doi: 10.3390/microorganisms14061386 (PMC13304549; doi:10.3390/microorganisms14061386)
Supplement: Supplementary file 1 [file microorganisms-14-01386-s001.zip]

Archive with 1 entries (1 files):
- microorganisms-4290237-supplementary.pdf
